# Supplementary material for: Regenerative Outcomes of Combining siCOL1A2 Hydrogel with Acupuncture in a Rat Model of Chronic Intervertebral Disc Degeneration
Source: Bioengineering (Basel). 2024 Oct 25;11(11):1066. doi: 10.3390/bioengineering11111066 (PMC11591507; doi:10.3390/bioengineering11111066)
Supplement: Supplementary file 1 [file bioengineering-11-01066-s001.zip]

Archive with 1 entries (1 files):
- bioengineering-3086982-supplementary.pdf
